# Supplementary material for: Cardio-centric hemodynamic management improves spinal cord oxygenation and mitigates hemorrhage in acute spinal cord injury
Source: Nat Commun. 2020 Oct 15;11:5209. doi: 10.1038/s41467-020-18905-8 (PMC7562705; doi:10.1038/s41467-020-18905-8)
Supplement: Supplementary file 4 — Source Data [file 41467_2020_18905_MOESM4_ESM.xlsx]

## Sheet: Fig 1b
Note: Interpolated data for pressure and volume are provided below for each animal at Pre-SCI, 1hr and 4hrs post-SCI. Figure 1b shows the mean interpolated pressure-volume loops.
Animal -->	N						O						Q						R						S						T						U						D
Condition -->	Pre-SCI		1hr Post-SCI		4hr Post-SCI		Pre-SCI		1hr Post-SCI		4hr Post-SCI		Pre-SCI		1hr Post-SCI		4hr Post-SCI		Pre-SCI		1hr Post-SCI		4hr Post-SCI		Pre-SCI		1hr Post-SCI		4hr Post-SCI		Pre-SCI		1hr Post-SCI		4hr Post-SCI		Pre-SCI		1hr Post-SCI		4hr Post-SCI		Pre-SCI		1hr Post-SCI		4hr Post-SCI
% of cycle	Pressure (mmHg)	Volume (ml)	Pressure (mmHg)	Volume (ml)	Pressure (mmHg)	Volume (ml)	Pressure (mmHg)	Volume (ml)	Pressure (mmHg)	Volume (ml)	Pressure (mmHg)	Volume (ml)	Pressure (mmHg)	Volume (ml)	Pressure (mmHg)	Volume (ml)	Pressure (mmHg)	Volume (ml)	Pressure (mmHg)	Volume (ml)	Pressure (mmHg)	Volume (ml)	Pressure (mmHg)	Volume (ml)	Pressure (mmHg)	Volume (ml)	Pressure (mmHg)	Volume (ml)	Pressure (mmHg)	Volume (ml)	Pressure (mmHg)	Volume (ml)	Pressure (mmHg)	Volume (ml)	Pressure (mmHg)	Volume (ml)	Pressure (mmHg)	Volume (ml)	Pressure (mmHg)	Volume (ml)	Pressure (mmHg)	Volume (ml)	Pressure (mmHg)	Volume (ml)	Pressure (mmHg)	Volume (ml)	Pressure (mmHg)	Volume (ml)
1	8.85191	26.9868	5.96578	24.2788	5.66471	22.211	16.0656	44.4124	14.8124	44.1729	15.5129	46.4298	15.1467	29.2819	16.6546	30.1955	16.3345	33.6456	12.6489	47.1792	13.6872	42.0738	14.7054	46.1512	12.4525	34.8533	10.7599	34.0825	12.5697	34.7425	7.29431	31.8774	5.70134	26.0289	10.1981	31.8877	7.06273	27.5335	16.1487	31.3845	-1.00859	37.86	10.241	40.8331	9.80882	32.3083	9.2085	33.5468
2	7.93208	26.9673	6.12006	24.9818	5.6694	23.0885	15.436	44.2149	14.6551	46.0945	14.6238	46.8199	14.2648	29.5851	15.569	30.6979	15.5996	34.4396	11.8418	48.8122	12.4732	43.2705	12.8765	46.7839	11.6727	35.016	10.1803	34.433	11.3667	35.5088	5.9718	32.0962	4.69552	26.487	8.04646	32.242	6.05336	28.1952	14.3755	32.221	-2.94145	38.8	10.2167	42.7177	8.7103	33.4814	8.92328	35.1716
3	7.459	27.0085	6.26168	25.7555	8.0328	23.1917	15.0831	44.2888	14.2877	48.5389	14.0536	47.4795	13.7618	29.9477	14.765	31.5387	15.025	35.5946	11.3606	50.3972	11.7199	44.972	11.6795	48.1415	11.0166	35.1811	9.7414	35.245	10.5192	36.1415	5.24748	32.7578	4.2106	27.1717	6.64898	32.7445	5.73359	29.0983	13.283	33.618	-6.41342	40.55	8.54191	44.1191	8.4123	34.9568	8.8033	37.2456
4	7.35828	27.3351	6.48664	26.7568	7.09113	23.0389	14.9672	45.0202	17.093	48.7018	13.6918	48.7143	13.3705	30.4775	14.071	32.4799	14.5157	37.1124	11.2878	51.4913	11.2855	47.1183	10.9684	50.0749	10.2591	35.9307	9.62	36.4171	9.99246	36.9328	4.7252	33.2222	4.08785	28.1132	5.68083	33.5289	6.30044	30.5113	12.7516	35.1383	-9.01592	42.7	8.06106	44.7744	8.5784	36.6055	9.1108	39.1143
5	7.42786	28.5413	6.72475	27.8529	6.57297	23.0487	14.8962	46.4086	16.771	51.5733	13.1891	50.6545	12.9867	31.0737	13.5142	33.3489	14.3733	38.8061	11.1019	53.1098	11.2351	48.5245	10.5026	52.008	10.0552	36.6049	9.6319	37.7388	9.81898	38.1215	4.5824	34.1472	3.88008	29.7839	5.23718	34.453	6.43168	32.2994	12.652	37.1931	-10.9512	44.64	8.78313	45.2662	8.67873	38.2075	9.06189	41.052
6	7.7732	30.1075	6.9464	28.7862	6.12316	23.3099	14.8687	48.4322	16.7886	54.053	12.5917	53.2413	12.7644	31.8322	13.2007	34.437	14.1505	40.5766	10.5735	54.6067	10.8324	50.2038	10.3043	53.8713	10.0324	37.0944	9.8098	39.1873	9.8371	39.5826	4.75707	36.1338	4.38148	32.3578	5.19712	36.2803	6.61209	34.7268	12.8288	40.08	-11.1242	46.78	8.67089	46.0115	9.04425	39.9846	9.11223	42.9205
7	9.0437	30.6577	7.17589	29.7723	5.95668	23.6164	14.8553	50.9975	16.6493	56.1374	12.1651	56.278	12.6016	32.6732	12.9383	35.7926	14.4238	40.2232	9.57863	55.9246	9.26525	52.669	10.3435	56.0418	9.95074	37.932	9.714	39.2191	9.4404	39.4983	4.86333	38.6162	4.55979	35.3038	5.50951	39.3938	6.77329	37.4779	13.0244	42.3876	-10.4455	48.75	9.25192	46.7965	9.05335	41.9108	9.18158	44.2676
8	9.46211	32.7348	7.39526	30.8201	5.9973	24.1734	14.8873	53.5225	16.8612	58.0306	11.9148	59.2927	12.5656	33.7344	12.6215	37.1855	13.8396	41.95	8.41123	57.2404	8.05296	54.8861	9.72817	58.6091	10.223	39.0099	10.0504	40.9064	9.74616	41.4086	5.3614	41.1697	5.09756	38.3433	6.01112	43.1979	7.00945	40.2331	13.2307	45.2387	-9.0279	49.45	9.41117	47.4714	8.56001	43.3786	8.61684	45.1889
9	9.83524	35.2181	7.57646	31.6556	5.98443	25.1458	14.6823	55.4849	17.2928	59.5635	12.0065	62.0024	12.419	34.7595	12.3131	38.6221	13.6781	43.7151	7.9633	58.1263	8.02108	56.7025	8.10631	60.5006	10.5842	40.074	10.26	42.6473	9.98803	43.0731	5.57548	43.9757	5.25513	41.5317	6.21587	47.4414	7.29022	42.9717	13.4258	47.8163	-8.4133	49.55	10.1697	47.9417	8.94063	44.4439	8.10353	46.1076
10	10.0808	36.8087	7.69789	32.3482	6.32391	26.2612	14.4471	56.9891	17.4687	60.9466	12.251	64.5117	12.4973	35.8466	11.9918	40.2432	12.9035	45.4169	7.69746	59.2104	8.42646	58.246	7.06243	63.0973	10.7234	41.1777	10.4495	44.3409	10.1659	45.0631	5.79109	46.5798	5.6757	44.2694	6.6459	51.0148	7.50224	45.0119	13.5247	49.2176	-7.18498	49.3	10.6309	48.2031	7.90065	45.3971	8.09177	47.1602
11	10.1144	38.2204	7.79825	32.7343	6.5539	27.6163	14.588	58.1832	17.713	62.2071	12.4143	66.8258	12.2675	36.9929	11.5272	40.0252	12.4746	46.7909	7.98105	60.466	8.75556	59.667	7.41632	65.585	10.8909	42.4055	10.8085	46.0224	10.2162	47.175	6.06747	48.8483	5.71424	46.922	7.03192	54.7105	7.80452	46.4827	14.0844	50.6401	-6.00162	49.63	11.0223	48.4564	7.79569	46.256	8.03982	47.98
12	10.1485	39.0266	7.86503	33.0474	6.81448	29.2686	14.9174	59.3752	17.9452	63.0996	12.6144	68.5954	12.1421	38.1901	11.5098	41.497	12.8435	47.7204	8.35385	61.7934	8.99951	60.2995	8.13993	67.1979	11.1953	43.6256	10.6967	47.4739	10.7235	48.9959	6.08416	51.3295	5.93658	48.9017	7.14491	58.0929	8.17204	47.572	14.1388	51.6558	-5.18134	50.28	9.6297	48.5379	7.77694	46.9399	8.30767	48.3764
13	10.041	39.3914	7.95209	33.7339	7.1038	30.6916	15.2284	60.9526	18.1944	63.7317	12.8657	69.758	12.4228	39.3146	11.2912	42.5778	12.7569	48.5982	8.42307	62.3943	9.51584	61.2065	8.40605	69.1562	11.3562	44.4569	10.8471	48.1332	11.1228	51.1706	6.70516	53.5519	6.4934	49.7983	7.39771	60.743	8.51183	48.431	14.5842	52.9066	-4.46408	51.47	10.0104	48.678	8.0322	47.4148	8.88615	48.2711
14	9.959	39.4123	8.04548	33.9961	7.12202	31.9236	15.4466	62.3348	18.5072	64.2075	13.0955	70.9431	12.6302	40.2185	11.5148	43.5599	12.978	49.1893	8.87408	63.2222	9.99962	62.4376	9.0846	71.1308	11.6449	45.0053	10.8214	49.0471	11.2945	53.1005	6.9193	55.1124	6.35521	50.7344	8.0808	62.4688	8.70635	49.4934	14.8318	54.0283	-3.42275	53.09	10.065	48.6238	7.4042	47.3629	9.44855	48.2819
15	9.90783	39.8363	8.15349	34.062	7.39318	33.2098	15.486	63.0329	18.7639	64.3528	13.3417	72.3625	12.619	41.0812	11.9334	44.4361	13.6678	49.5642	9.47499	64.1395	10.5521	63.6364	9.60537	72.5242	12.0473	45.9332	10.9072	50.7271	11.2937	54.4793	7.1926	55.899	6.55885	51.0675	7.6299	62.4228	8.97302	50.5129	15.211	55.131	-2.27096	54.58	10.0029	48.3997	7.76554	47.5112	9.7798	48.9352
16	9.8907	39.8779	8.30355	34.4829	7.51892	34.0456	15.6192	63.9018	19.1537	64.2896	13.6098	73.3308	13.024	41.6562	12.4281	45.1065	13.6984	50.1831	10.0679	64.2987	11.0661	64.8667	10.1093	72.9172	12.249	47.0341	11.1817	51.6537	11.4217	55.6891	7.4522	56.1861	6.35969	51.0006	7.55479	61.6514	9.09098	50.8956	15.3342	55.4606	-1.26312	55.44	9.86936	48.2726	8.31381	47.7125	10.2089	49.4407
17	9.92221	40.0255	8.44098	34.8424	7.56288	35.1335	15.8434	64.8927	19.5424	64.1762	13.926	74.0173	13.3395	42.0479	12.8973	45.4113	14.1253	50.6043	10.4398	64.8228	11.44	65.473	10.6263	74.2816	12.7575	47.7609	11.4473	51.9018	11.6841	56.2649	7.52509	56.2405	6.4087	50.9837	7.80035	61.479	9.08626	50.9111	15.4034	55.7638	-0.336497	55.98	10.2288	48.3706	8.7496	48.2864	10.4859	49.5996
18	9.88619	39.668	8.57837	35.1662	7.7165	35.5839	16.0366	65.2139	19.6965	63.8862	14.151	75.1237	13.6351	42.453	13.1374	45.7512	14.4101	50.7203	10.4386	64.5301	11.9898	66.0723	11.2835	75.2537	13.1385	48.7005	11.6902	52.4196	11.7161	56.7505	7.6572	56.0103	6.28414	50.5916	7.85514	61.5828	9.09262	50.8628	15.2434	55.8702	0.459418	56.27	10.2941	48.4327	9.34541	48.7395	10.8617	49.7371
19	9.92839	39.6122	8.71583	35.5074	7.5922	35.7115	16.2703	65.0387	19.8177	63.364	14.3899	76.4427	13.9431	43.1103	13.3167	46.3139	14.6759	50.9643	10.4268	64.8638	12.3754	66.5938	11.8924	74.8135	12.7999	49.7909	12.0623	52.538	11.7824	57.4743	7.7939	55.7669	6.33746	49.4778	7.95821	62.1922	9.14412	50.3134	15.4505	56.1383	1.01153	56.29	10.6111	48.3604	9.5477	48.8443	11.038	49.7036
20	9.86977	39.3682	8.78499	35.7349	7.7448	36.028	16.4769	64.7334	20.0385	62.9185	14.83	77.1339	14.1965	43.8621	13.5233	46.9808	14.8622	51.4957	10.3015	65.5214	12.458	67.3979	12.1824	74.9083	14.6038	50.3553	12.4354	52.4525	12.1985	57.6812	7.85764	54.9709	6.482	49.0767	8.12833	62.1133	9.19843	50.4264	15.6401	56.1503	1.04257	56.48	10.7872	48.2799	9.72235	49.0539	11.3055	49.5962
21	9.89857	39.4845	8.81426	36.1433	7.73349	35.7837	16.6921	64.2903	20.4512	62.9466	15.1317	77.2189	14.5058	44.3406	13.7684	47.6401	15.3152	52.1864	10.2716	65.3152	12.5497	67.7826	12.1285	74.5523	15.2231	51.0079	12.7563	52.8691	12.4568	57.6633	8.1218	55.1301	7.1242	48.7364	8.23779	62.3972	9.29421	50.3702	15.8985	56.1497	1.43906	56.81	10.9404	48.1501	9.88316	49.1925	11.4494	49.6601
22	9.91267	39.1967	8.89965	36.7175	7.7168	35.6865	16.8309	63.6968	20.9427	63.1068	15.3215	76.8038	14.599	44.8483	13.9957	48.1952	15.6038	52.7459	10.2568	64.8931	12.4747	67.7044	12.0317	74.3865	15.9858	52.0798	13.3131	53.3159	12.6576	58.2495	8.08843	55.7629	7.07677	48.7892	8.40147	62.3243	9.3967	50.1867	15.9662	56.2982	2.07642	56.72	11.1422	48.1621	10.3436	49.0049	11.3909	49.9411
23	9.99322	39.2028	8.97874	37.0551	7.92945	35.6608	16.9525	62.9913	21.3545	63.6149	15.5707	76.2796	14.5182	45.3575	14.2511	48.6767	16.0087	53.3013	10.4307	64.9642	12.5011	67.5449	12.2018	74.1079	16.6931	52.9771	13.8978	53.9599	12.9188	58.7594	8.29647	55.6685	7.28963	48.6651	8.47655	61.7735	9.3967	50.5681	15.4199	56.3345	2.53543	56.75	11.347	48.3352	10.3235	48.8607	12.292	49.7622
24	10.0295	38.9206	9.36894	37.3915	7.91395	35.5465	17.3566	62.3582	21.7872	64.722	15.9278	76.2223	14.7641	45.9854	14.4971	48.9401	16.4562	53.928	10.4906	65.4448	12.6634	66.9024	12.3145	73.6446	17.658	53.9251	14.4357	54.8927	13.0866	58.9204	8.3541	56.0909	7.29111	49.3211	8.72684	61.9908	9.4104	50.3253	15.5283	56.5198	2.7316	56.97	11.6002	48.3271	10.6127	48.8238	12.5331	50.0158
25	10.1093	39.1652	10.4698	37.7842	8.21343	35.5412	17.8023	62.4207	22.0713	66.2072	16.3341	77.1752	15.02	46.3979	14.8726	49.3528	16.9502	54.1872	10.5207	64.787	12.81	66.9216	12.3299	73.266	17.4605	54.7411	15.3756	55.687	13.3707	59.0646	8.42851	56.5346	7.4112	49.5573	8.81806	61.3109	9.4786	50.6102	15.7061	56.5265	2.9911	56.86	11.9522	48.4613	10.7568	48.8202	13.0089	50.5103
26	10.1021	38.8733	12.4026	37.7779	8.48291	35.6096	18.1489	63.3133	22.2376	67.3738	16.4898	78.5521	15.0113	46.6479	15.2064	49.7604	17.1498	54.1011	10.5293	65.4874	13.021	67.253	12.5351	73.0551	17.9063	54.8724	16.0248	56.8082	13.7618	59.1913	8.65176	56.2845	7.53506	49.4889	9.05717	61.0218	9.59136	50.6346	15.9202	56.45	2.98902	56.75	12.3148	48.9523	10.9565	48.8671	13.6673	50.8607
27	10.2204	39.5091	14.7565	37.3072	8.70468	36.2481	18.4916	64.2931	22.4156	68.879	16.4822	79.823	14.9766	46.707	15.4058	50.2055	17.3485	54.0613	10.5592	65.6519	13.2695	67.4448	12.6677	73.8635	18.027	55.2123	16.1811	58.0256	14.1373	59.7037	8.6229	56.3611	7.46792	49.6284	9.14546	61.7869	9.65123	50.9953	16.0072	56.5377	3.12518	56.78	12.8563	49.372	11.2545	48.8155	13.8417	51.2732
28	10.2078	39.5935	18.2932	36.661	9.02041	36.7311	18.8307	65.2939	22.5364	70.9489	16.6247	81.4215	15.1976	46.7901	15.4912	50.5975	17.4955	54.4864	10.6827	65.5081	13.4576	67.6239	12.903	73.8394	17.9407	55.6301	16.3561	58.3867	14.9175	60.1048	8.8734	56.8309	7.83791	49.4096	9.37135	61.8616	9.74502	50.8914	16.115	56.8262	3.16695	56.55	13.2265	49.5841	11.7461	48.7956	14.1563	51.7007
29	10.2914	39.6461	23.9414	36.1984	9.02373	37.0931	19.1107	66.7739	22.8362	72.5376	16.9137	83.342	15.5343	47.1178	15.6013	50.8424	17.4661	54.7524	10.8452	66.0535	13.6618	67.9484	13.2243	74.0122	18.5676	55.3062	16.6187	58.4466	15.6624	60.6443	8.97362	56.4412	7.6913	49.5509	9.45275	62.0943	9.79459	51.0079	16.1864	56.7204	3.02088	56.79	13.319	49.6963	12.3731	49.1803	14.7206	51.7887
30	10.3415	39.503	30.7286	36.2712	9.235	37.7298	19.3511	68.5498	23.1609	73.4679	17.2344	85.1196	16.2596	47.3015	15.6514	51.0273	17.4972	54.6382	11.1942	65.8066	13.9502	68.188	13.4749	74.5943	19.8927	55.2375	16.9781	58.9375	15.9567	61.8216	9.2196	55.4377	7.91313	49.9874	9.71779	62.5558	9.95374	51.1693	16.294	56.6809	3.08174	57.06	13.7802	49.5658	13.0646	49.7654	14.7522	52.0335
31	10.4235	39.551	38.8003	36.5648	9.31957	38.1341	19.4359	70.2677	23.2922	73.5847	17.5524	86.3194	17.9588	47.3614	15.6261	51.1108	17.5936	54.403	11.4764	66.5816	14.3631	67.9771	13.8089	74.2596	22.3728	55.6403	17.4254	59.3032	16.2152	62.2534	9.49601	55.1891	7.92873	49.8938	9.7765	62.3197	10.0628	51.3676	16.3394	56.8181	2.45387	57.06	13.6968	49.663	13.1996	50.0888	14.6984	52.4882
32	10.4871	39.5401	47.6114	36.5346	9.33005	38.8151	19.4747	71.9125	23.4741	72.6585	17.683	86.3889	20.3262	47.3312	15.5988	51.1882	17.6338	54.3594	11.7265	67.3144	14.7358	68.3411	14.1089	74.8566	26.7521	55.3959	17.6053	59.55	16.7985	62.3552	9.69033	54.4243	8.12791	49.603	9.99168	62.8128	10.2298	51.5655	16.4007	56.8118	0.843903	57.24	13.8606	50.1001	13.141	50.2924	14.8973	52.4592
33	10.6538	39.5028	56.0359	36.4636	9.4672	39.3073	19.646	73.0985	23.95	70.9922	17.6186	85.449	23.3457	47.3194	15.7036	51.1642	17.9567	54.4915	11.7743	68.2912	15.041	68.7	14.5123	75.5732	34.1878	55.1085	17.5253	59.7783	17.5767	63.4474	10.2263	53.982	8.25101	49.6628	10.0909	63.616	10.4384	51.5884	16.466	57.0177	-0.546318	57.17	13.9258	50.2033	13.3996	50.5442	15.1574	52.2403
34	10.7439	39.6992	64.531	36.5019	9.45396	39.6104	19.8061	73.2581	25.597	69.9665	17.5376	84.0706	28.1825	47.0664	15.7897	51.0183	19.2046	54.6236	11.9441	68.6802	15.3526	69.2088	14.8847	76.3967	41.9177	55.5344	17.8583	59.6919	17.9516	63.8185	10.4935	54.7677	8.38806	49.0976	10.281	63.3342	10.7388	51.9586	16.6081	56.8615	-0.351406	57.62	13.9729	50.1022	13.4795	50.501	15.1121	52.3347
35	11.0098	39.9377	72.5777	36.2806	9.90756	40.1007	19.7812	72.4376	29.6511	69.034	17.6332	82.8902	34.0203	46.3729	16.1677	50.917	21.2719	54.6694	11.8358	69.1103	15.643	69.9623	15.2405	76.8538	50.665	55.622	19.0144	59.5245	18.2196	63.4253	10.9248	55.1199	8.8051	48.6988	10.4026	63.3225	11.0053	52.6416	16.7654	57.2048	-0.62747	57.85	14.0351	50.1153	13.6164	50.5735	14.9424	52.3857
36	11.3683	40.2996	79.186	35.9782	11.2386	39.9329	19.6972	71.1113	36.3042	67.4113	18.5654	82.1462	40.6792	45.8635	17.2632	50.9707	24.6272	54.7582	11.5685	69.1959	15.969	70.2179	15.6712	77.8852	61.1258	55.1707	21.9027	59.1472	18.2466	63.8532	11.2057	56.7955	8.86477	48.6337	10.4926	63.2696	11.3022	53.5935	16.9798	57.4787	0.212282	58.35	13.9805	50.1866	13.5345	50.9151	14.7725	52.3746
37	11.8509	40.9383	83.6782	35.9217	13.5669	39.6172	19.931	69.3028	44.944	65.9069	21.3668	81.5568	47.6622	45.7628	19.4443	51.1117	29.9549	55.2304	11.7423	68.9901	16.152	70.9958	16.0158	78.7214	71.0188	54.7617	27.5866	59.0483	18.1066	64.1203	11.435	58.9375	9.44218	47.8913	10.7168	62.9136	11.6268	54.4706	17.2091	57.4382	1.98911	58.43	14.076	50.4176	13.5005	51.0103	14.8887	52.5286
38	12.3602	41.9298	86.2051	35.7491	17.5036	39.0286	21.2074	67.4056	54.9958	65.4523	26.7665	80.2627	55.3322	46.1551	22.7434	51.3422	36.4979	55.4858	11.7977	69.9186	16.2004	71.427	16.3317	78.7427	80.6341	54.5632	35.3153	59.5468	18.1552	64.0423	11.7994	59.8726	9.6768	47.7632	10.7918	62.8349	12.0158	55.2499	17.5654	57.7039	3.48653	58.27	14.8437	50.6492	13.5051	51.0087	15.3243	52.5248
39	12.8423	43.1059	87.7139	35.3242	23.1508	38.3983	24.3965	65.4704	65.9276	65.6949	34.7714	78.7107	63.3512	46.5036	27.7788	51.2038	43.5066	55.3811	11.8716	69.3983	16.3407	70.9093	16.4517	80.3848	89.5229	54.9092	43.4765	59.543	18.9586	64.1529	11.7523	61.1258	10.1792	48.3249	11.0309	62.0426	12.2699	55.8044	17.9193	58.4099	4.59155	58.16	16.7156	50.5371	13.4389	50.9192	15.7604	52.4141
40	13.3698	44.4038	88.542	34.7705	30.8682	38.573	29.9409	63.3898	77.0796	65.9796	44.6248	77.7674	71.0074	46.4518	33.6365	50.7825	51.1501	55.3098	11.8137	69.2917	16.4342	70.5669	16.4619	81.1193	96.1608	55.1408	52.7515	59.3795	21.8906	64.2132	11.8024	62.5473	10.4585	49.2179	11.1522	61.5194	12.4435	56.2995	18.2966	58.923	5.26125	58.05	20.4308	50.5862	13.6595	50.802	16.9844	52.5804
41	13.6246	45.0518	88.9162	34.2783	39.79	38.6011	37.5656	61.7234	87.0373	66.1918	55.6862	77.1194	78.4227	46.0557	40.3426	50.5014	59.8294	55.2204	11.7405	69.7964	16.4422	70.8499	16.4068	80.7143	99.7704	54.792	62.9485	59.7206	27.6809	64.5297	11.5352	62.391	10.7492	50.8393	11.5406	60.7205	12.5887	56.2545	18.6457	59.4988	5.58818	57.7	26.8888	50.899	14.6974	50.965	20.6056	52.8132
42	13.6746	46.131	89.2721	34.0106	49.1679	38.6747	46.7052	60.9091	94.4575	66.3455	67.5013	76.4805	84.8382	45.5694	47.5401	50.4824	68.1336	54.9106	12.1477	70.0631	16.3891	70.4625	16.3314	80.2968	101.58	54.7251	72.4672	59.2453	35.2985	64.671	11.5382	61.8645	11.0868	52.7394	11.9196	59.919	12.5579	56.313	18.9741	60.329	5.6544	57.81	34.6514	50.9822	16.5699	51.2338	26.6972	53.0286
43	13.4575	45.9998	89.6866	33.6128	58.5893	38.6294	56.8262	60.7934	99.2944	66.4603	78.9384	75.7757	89.3792	45.3387	55.5065	50.5092	74.9449	54.4565	13.5991	69.8557	16.4879	69.5909	16.3346	79.9212	102.689	54.4726	79.598	58.1807	44.0422	64.4521	12.1805	61.1725	10.984	53.7816	12.4236	60.1491	12.4711	56.3228	19.2741	60.7187	5.79514	58.1	43.5533	51.0597	20.653	51.2512	34.616	53.3511
44	13.351	45.8428	89.989	33.1379	66.8251	38.1815	67.4732	61.1583	102.244	66.5078	88.237	75.3605	92.2485	45.0388	63.6517	50.3737	80.2465	53.9744	17.3364	69.2723	17.3555	70.6367	16.2992	79.5535	103.26	53.5046	83.8672	57.9419	54.0188	64.5807	13.7839	59.3711	11.2239	54.537	12.951	60.9128	12.6156	56.3447	19.5115	61.089	6.76279	57.95	53.5292	51.1558	27.5592	51.2434	43.3853	53.4218
45	14.4678	45.3723	90.2551	32.7513	73.0568	38.0256	78.0239	61.739	104.162	66.3655	94.547	75.5624	93.9986	44.6775	70.6212	50.2209	83.5182	53.577	23.9942	69.4429	20.2602	70.9696	16.8067	78.8682	103.698	53.0713	86.3691	57.5692	64.3495	64.5541	17.3279	57.9854	10.874	54.7194	13.5272	62.5755	14.047	56.1785	19.5157	61.1043	11.1238	57.94	63.6644	51.0896	35.613	51.7293	53.1575	53.1123
46	17.9707	45.5736	90.5229	32.1651	77.1851	37.4258	87.6747	62.3036	105.529	65.7446	98.3444	76.195	95.2867	44.2805	76.1005	49.8505	85.5846	53.2795	33.2697	69.8585	26.3156	70.5029	18.5277	78.6542	103.912	52.9818	87.7352	56.735	73.3812	63.7636	22.6514	58.7605	10.9465	53.8744	14.0004	65.4997	17.7084	55.7924	19.3841	60.9176	18.0687	57.82	73.2231	51.1703	44.9002	52.2297	63.6704	52.9983
47	23.7773	45.1084	90.6803	31.48	79.4444	37.1039	95.3864	63.2522	106.516	64.8974	100.58	76.2177	95.9437	44.074	79.9791	49.3229	86.9444	53.1792	44.1531	70.9115	35.477	70.9049	22.6243	78.4499	104.034	52.3891	88.3204	56.502	79.4464	63.3685	30.2312	59.3448	11.5058	53.41	14.4036	68.4091	23.2934	55.4702	19.0392	61.0172	27.0358	57.82	80.7293	51.1849	55.1767	52.3276	73.3246	53.2229
48	32.3947	45.2136	90.7457	31.0467	80.7153	36.8934	100.347	64.7003	107.303	64.2731	101.97	75.5189	96.2903	43.9062	82.4525	48.9826	87.6585	53	56.3492	70.6487	46.6892	71.5659	29.8735	78.9764	104.204	51.9613	88.7854	56.222	83.6751	63.2587	38.4958	60.018	13.6254	52.3291	14.4034	69.7964	31.7358	55.2471	19.2435	61.2581	39.1102	57.68	85.2819	50.7601	65.6519	52.463	80.9937	53.2327
49	42.5874	45.3898	90.7203	30.7303	81.3347	36.1637	103.202	65.674	107.843	63.4982	102.887	74.692	96.6902	43.6659	83.9066	48.7378	88.0676	52.6217	68.8877	70.5708	59.3826	71.9884	39.2235	80.1652	104.483	51.4918	89.2958	55.54	85.8314	62.6062	47.0262	60.7541	17.6013	50.975	14.0767	69.8871	42.1333	55.1398	20.7253	60.8442	52.2728	57.29	88.8499	50.3687	74.8728	52.5436	85.6082	53.0776
50	53.9271	45.1348	90.5749	30.1796	81.9584	35.5818	105.119	65.5258	108.273	62.5367	103.642	74.3019	96.997	43.2934	84.8928	48.4967	88.5131	52.2874	79.578	70.9994	71.9795	72.4981	50.1093	80.2734	105.142	50.6651	89.7284	54.8163	86.7985	62.0913	54.6956	60.0285	24.02	50.9582	13.6635	69.4442	53.4725	54.7151	24.6316	60.7526	62.1265	56.52	90.9586	50.2572	81.948	52.4714	88.9446	52.9482
51	65.6861	44.7558	90.3962	29.5406	82.4962	35.0702	106.546	65.117	108.835	61.8271	104.199	73.802	97.1995	42.8493	85.5163	48.1663	88.9056	51.9409	86.8139	70.5176	81.7509	72.6732	61.8814	80.4742	105.694	50.1002	90.1964	53.9083	87.3962	61.5933	60.9119	59.6062	33.1075	51.1519	13.5806	68.3665	65.5658	54.3085	31.4663	60.6511	67.8107	55.75	92.6046	49.9055	86.354	52.2631	91.1904	52.59
52	76.4096	45.0133	90.1412	29.099	82.9012	34.4797	107.59	64.5238	109.364	61.4002	104.546	72.862	97.4168	42.4531	85.942	47.7063	89.1234	51.5108	90.7332	70.1273	87.8319	72.1278	72.7699	80.8145	106.201	49.4896	90.8903	53.3673	87.848	60.8851	65.0572	58.5793	42.1747	51.3435	14.8334	67.0715	76.1049	53.9297	41.323	59.978	70.5063	55.03	93.85	49.4757	89.3586	51.7523	92.7169	52.3561
53	83.206	44.7347	89.9454	28.7859	83.33	33.9854	108.281	63.338	109.85	60.5684	104.994	72.1042	97.6591	41.9599	86.3821	47.2263	89.5403	51.0661	92.7804	70.0555	91.1463	71.437	80.9351	80.7848	106.852	48.7664	91.5694	53.1709	88.3121	60.1744	67.4896	59.3371	50.921	51.5737	18.081	65.9259	82.8963	53.4078	53.4913	59.3559	72.1005	54.49	94.7799	49.3447	91.377	51.245	94.0071	52.2039
54	86.7296	44.6585	89.922	28.345	83.4923	33.4847	108.747	62.5166	110.353	59.3859	105.568	71.4179	97.6864	41.4384	86.6388	46.8416	89.9837	50.501	93.8423	69.9315	92.8135	70.6586	86.1672	79.9049	107.382	48.338	92.2283	52.3873	88.8866	59.2549	68.888	59.6878	57.5639	51.613	24.1313	65.7232	86.3856	52.8679	66.8537	58.984	73.5446	53.81	95.6173	49.0125	92.6593	50.9887	94.9107	51.63
55	88.3424	44.4668	89.9946	27.7036	83.5383	32.9194	109.139	62.12	110.754	58.208	106.148	70.2925	97.8156	40.8326	86.8334	46.5019	90.1208	50.1339	94.8775	68.6987	94.1181	69.8926	89.1409	78.9733	107.634	47.8412	92.8736	51.5818	89.4292	58.4546	70.3457	58.98	62.0905	50.9385	33.1258	66.1969	88.1869	51.9741	79.2027	58.4335	74.9861	53.6	96.4502	48.4774	93.9099	50.5909	95.7549	51.0209
56	89.1284	43.5676	90.1503	27.1933	83.5095	32.2295	109.566	61.2667	111.088	57.3652	106.744	68.722	98.1546	40.2761	87.0379	46.1882	90.3237	49.8739	96.0688	67.9468	95.475	69.7175	90.5868	78.6355	108.062	47.4079	93.4076	51.0279	90.0711	57.6038	71.3342	57.2854	64.8728	51.1825	42.8983	65.6408	89.2321	50.8785	87.6024	58.07	76.195	53.51	97.057	47.8148	94.7167	49.904	96.4638	50.5097
57	89.6491	43.0785	90.4245	27.0223	83.265	31.5722	110.132	60.1917	111.288	56.6614	107.268	67.448	98.3012	39.7967	87.2548	45.6555	90.4002	49.5616	97.1029	66.9299	96.7348	69.0673	91.8237	77.4328	108.367	47.263	93.8575	49.9748	90.8673	56.5845	72.4457	56.0924	66.5309	50.9429	52.236	65.2827	89.9606	49.9005	91.9706	57.4364	77.3415	52.99	97.5697	46.9306	95.4257	49.245	97.0911	49.998
58	90.2517	42.6379	90.6669	26.6102	83.0403	30.8026	110.738	59.2654	111.432	56.2513	107.706	66.6716	98.2888	39.1397	87.372	45.06	90.1866	49.077	98.0619	66.0025	97.7764	68.634	93.1472	77.2717	108.654	46.7078	94.0864	49.1882	91.5486	55.9852	73.3461	56.2949	68.0789	49.8375	59.7454	63.8709	90.5822	49.0335	93.8101	56.5887	78.2355	52.65	98.1704	46.3492	96.1877	48.6451	97.6226	49.5935
59	90.7689	41.9133	90.7669	26.0664	82.5977	30.0049	111.346	58.3618	111.694	56.0283	108.072	65.9081	98.2143	38.3531	87.4875	44.4702	89.9548	48.2959	98.6988	65.7441	98.5876	68.1297	94.4372	76.9231	109.164	45.782	94.1724	48.9487	92.1917	55.2059	74.1736	55.4764	69.0692	49.2357	64.2904	63.944	91.0136	48.1861	94.8324	55.5064	79.122	52	98.6938	45.8224	96.7766	48.1164	98.1953	49.0679
60	91.1666	41.2305	90.7401	25.8188	82.2296	29.6943	111.906	57.3854	111.934	55.583	108.299	64.6003	98.1671	37.565	87.413	44.0275	89.7597	47.6263	99.2764	64.7067	99.2837	67.4421	95.5875	75.4166	109.475	45.1308	94.4034	48.324	92.7082	54.1181	74.9601	54.4223	70.472	48.4799	67.2068	64.7726	91.4502	47.1249	95.5891	54.6135	79.8198	51.35	99.2036	45.1573	97.2519	47.7769	98.7543	48.3248
61	91.4046	40.3808	90.6967	25.4617	82.0639	29.281	112.356	56.4663	112.176	54.7762	108.543	63.5652	97.9534	37.0485	87.2734	43.4889	89.4277	47.077	99.6805	64.4077	99.7058	66.7384	96.4278	74.322	109.9	44.4158	94.6166	47.4799	93.0159	53.8951	75.2319	53.5469	71.5035	47.7257	69.2993	64.0269	91.9074	46.235	96.1586	53.5558	80.3823	50.79	99.6753	44.2819	97.745	47.3148	99.2204	47.8394
62	91.5467	39.7647	90.4754	25.0773	81.827	28.5415	112.824	55.5894	112.45	54.0845	108.864	63.1599	97.7	36.4994	86.9299	42.832	89.0012	46.5669	99.9143	63.9082	99.9257	65.5426	97.1527	73.1449	110.593	43.5375	94.6383	46.6729	93.2595	53.6713	75.6434	52.489	72.5716	47.1445	71.0441	62.8021	92.3142	45.339	96.3923	52.4272	80.7444	50.46	100.215	43.3052	98.1709	46.5812	99.6888	47.653
63	91.5952	39.1917	90.3051	24.7871	81.7855	28.0317	113.298	54.6637	112.548	53.4868	109.185	62.5709	97.6727	35.715	86.6458	42.1478	88.9019	46.0019	100.137	62.9264	100.12	64.989	97.6079	72.4113	111.01	43.1038	94.8493	45.6725	93.4248	52.7162	75.6388	51.747	73.1165	46.0914	72.4034	61.856	92.6732	44.165	96.6492	51.4385	81.085	50.33	100.642	42.7857	98.6751	46.1066	100.205	46.9716
64	91.766	38.2768	90.0642	24.4717	81.7249	27.6378	113.781	53.9354	112.596	52.8186	109.558	61.7579	97.6491	34.9507	86.3229	41.5557	88.6712	45.3479	100.299	62.0683	100.253	64.156	97.9321	71.2475	111.34	42.8488	95.0528	44.7184	93.4914	51.5917	75.7057	51.0894	73.4239	44.9425	73.7288	60.8736	92.9003	43.3908	96.983	50.2118	81.4699	49.8	100.968	42.1842	99.0286	45.8408	100.718	45.9679
65	92.2722	37.8302	89.8663	24.1139	81.5987	27.1363	114.364	53.3517	112.615	52.1211	109.86	61.4107	97.6591	34.3957	85.9399	40.8817	88.2841	44.7257	100.63	60.9694	100.329	63.2616	98.2247	70.1009	111.614	42.3373	95.2288	43.8481	93.5673	50.3324	75.6874	49.8983	73.589	44.262	75.1206	59.7685	93.025	42.4137	97.4382	49.2258	81.7712	48.74	101.277	41.7665	99.4771	45.3015	101.11	45.251
66	92.9602	36.8903	89.6462	23.8407	81.35	26.4834	114.952	52.9214	112.543	51.3877	110.025	61.0087	97.6888	33.9869	85.5491	40.1401	88.0283	43.9856	100.911	59.4606	100.39	61.899	98.4053	68.9766	111.689	41.5893	95.5006	43.0735	93.6397	49.3542	75.5296	48.3999	73.3836	42.9995	76.0683	58.3808	93.3632	41.5777	97.7966	48.149	82.0585	48.26	101.57	41.2882	99.8231	44.7267	101.449	44.5135
67	93.6496	36.5262	89.3405	23.5754	80.9022	26.0471	115.465	52.7468	112.512	50.6153	110.135	60.1952	97.8342	33.3899	85.2128	39.4576	87.9521	43.07	101.286	57.6018	100.508	60.4848	98.6153	68.063	111.634	40.7422	95.6875	42.4924	93.7331	48.6894	75.5644	47.2652	73.5596	41.8757	76.7467	57.1162	93.5318	40.7142	98.116	47.0567	82.3275	47.53	101.767	40.5278	100.159	44.1108	101.776	43.7417
68	94.1134	35.654	89.0076	23.2135	80.5262	25.7384	115.874	52.4425	112.387	49.7287	110.158	59.2535	97.8777	32.6779	84.7699	38.8634	87.6991	42.3117	101.614	57.7648	100.658	59.5802	98.7661	67.6337	111.572	40.1752	95.5965	41.6066	93.9296	47.8622	75.1651	46.4263	73.0637	41.1612	77.0068	56.0466	93.7986	39.4527	98.3574	45.8851	82.4131	46.86	101.916	39.8922	100.348	43.2568	101.966	43.0954
69	94.3812	35.1332	88.7836	22.9355	80.0136	25.2923	116.235	51.7619	112.179	49.0776	110.185	58.4826	97.8478	32.0059	84.4258	38.0605	87.4391	41.7456	101.931	57.1191	100.847	57.9239	98.9769	66.2239	111.324	39.715	95.4507	40.569	94.0467	46.983	75.0558	45.0114	72.7923	40.1419	77.2199	54.5596	94.1607	38.6367	98.7502	44.8397	82.683	46.46	102.103	39.0622	100.517	42.4126	102.165	42.2934
70	94.4498	34.2146	88.436	22.7311	79.4944	24.7519	116.554	51.1533	111.981	48.6174	110.242	57.706	97.9149	31.5769	84.2341	37.1854	87.2739	41.1581	102.263	56.1629	100.965	56.7593	99.202	65.466	111.052	38.8952	95.19	40.033	94.0606	46.0034	74.702	44.0621	72.1986	39.1113	77.1466	53.7579	94.309	37.6561	99.0772	43.5327	82.7331	45.79	102.124	38.3948	100.737	41.6154	102.339	41.2894
71	94.5768	33.4179	87.9225	22.4186	79.0385	24.3334	116.74	50.7311	111.685	48.0434	110.173	56.8697	97.8354	31.3079	83.9438	36.5731	86.9133	40.5293	102.461	55.6689	100.922	56.5515	99.418	64.2446	110.849	38.1413	94.7804	39.2462	94.097	44.8254	74.3072	43.1972	71.7451	38.2748	77.0684	52.3828	94.5602	36.6437	99.3909	42.7571	82.5684	45.26	102.001	37.5706	100.739	40.7438	102.294	40.2046
72	94.6585	32.7557	87.5215	22.1141	78.463	24.0303	116.87	50.1953	111.433	47.312	110.069	56.0499	97.6467	30.9447	83.6313	36.046	86.3796	39.8031	102.649	54.3113	100.717	56.0232	99.6355	62.2524	110.533	37.8512	94.3416	37.9417	93.7974	43.711	73.9898	41.7381	71.0849	37.1089	76.7748	50.9074	94.8589	36.0262	99.7716	41.7596	82.4583	44.38	101.802	36.6199	100.775	39.8803	102.209	39.1238
73	94.663	31.9395	87.0658	21.9167	78.1824	23.5361	116.935	49.5277	111.23	46.5985	109.954	55.1192	97.3684	30.4597	83.3501	35.3171	85.9088	39.1209	102.629	53.4774	100.373	54.8318	99.637	61.253	110.19	37.4578	93.7642	37.1382	93.3948	42.473	73.3324	40.2966	70.2963	35.6347	76.4987	49.4914	95.1604	35.1061	100.195	40.3046	82.1404	43.75	101.525	35.8747	100.683	38.9403	102.128	38.0017
74	94.6175	31.5536	86.3934	21.6768	77.7435	23.2178	116.995	49.0434	110.998	45.9795	109.733	54.0353	97.1337	29.9567	82.9204	34.4485	85.3143	38.4338	102.629	52.533	100.018	53.6201	99.5438	60.6183	110.042	36.8872	93.1227	36.5747	92.9213	41.0757	72.9376	39.055	69.694	34.4641	76.0027	47.8793	95.2287	34.2938	100.399	39.5133	81.9219	43.22	101.127	35.0131	100.547	37.6849	101.938	36.9968
75	94.6214	31.1392	85.4876	21.4387	77.3634	22.947	117.133	48.5562	110.899	45.3134	109.559	53.065	96.7076	29.6764	82.443	33.7617	84.6187	37.567	102.544	51.7469	99.6201	52.5188	99.2975	59.5167	109.836	36.5213	92.5706	35.7528	92.343	40.1589	72.2817	37.7993	68.5895	33.5408	75.5498	46.1865	95.2355	33.6925	100.633	38.5575	81.7021	42.44	100.751	34.2885	100.301	36.5808	101.67	36.2047
76	94.69	30.2811	84.0735	21.3226	76.9548	22.5137	117.266	47.8659	110.86	44.6026	109.467	52.4326	96.3201	29.4053	81.9395	33.2287	84.0829	36.7655	104.601	51.7475	99.2143	51.3094	99.0116	57.8666	109.645	36.0218	91.9217	34.9642	91.7879	39.2605	71.7062	36.8061	67.8996	32.4725	74.9412	44.8696	95.2022	32.7787	100.556	37.1721	81.6653	42.11	100.357	33.7773	100.022	35.8102	101.516	35.3324
77	94.8743	30.1026	81.7118	21.2591	76.3363	22.2539	117.474	47.2339	110.868	43.9042	109.462	51.8413	96.0145	29.0553	81.359	32.7393	83.5087	36.1493	104.496	51.0885	98.8075	50.5156	98.6788	56.9728	109.596	35.3308	91.3378	34.1861	91.2038	38.0112	71.0609	35.9454	66.8458	31.3947	74.2623	43.1981	94.9698	31.9821	100.621	36.3716	81.9658	41.62	99.7861	33.2905	99.7393	34.9169	101.121	34.5493
78	95.3205	29.2774	78.0121	21.2459	75.8784	21.9821	117.736	46.568	110.875	43.1923	109.657	51.0283	95.5562	28.6031	80.6813	32.1302	82.7311	35.585	104.456	50.6687	98.3553	49.6191	98.2161	55.6393	109.502	34.7396	90.8236	33.4762	90.4092	37.123	70.2182	34.8586	65.9865	30.5262	73.5427	41.382	94.8746	31.2683	100.271	35.3738	82.5043	40.62	99.4357	32.8169	99.2663	34.0519	100.774	33.8153
79	96.0606	28.5813	72.6035	21.2912	75.2496	21.6674	118.044	45.9736	110.516	42.4009	109.92	50.0292	94.9289	28.2023	79.9932	31.5091	82.1155	34.7983	104.604	49.6392	97.9228	48.1668	97.8153	53.9364	109.397	34.2396	90.1962	33.0688	89.7634	36.5536	69.6867	33.9622	64.963	29.6946	72.7208	39.9942	94.8017	30.3913	99.9172	34.4789	83.2972	40.06	99.0943	32.3125	98.9726	33.4077	100.372	32.8311
80	96.855	28.236	63.8367	21.518	74.4551	21.3048	118.455	45.5273	109.55	41.6728	110.224	48.9996	94.2955	27.9826	79.322	30.9835	81.4841	33.9224	104.781	48.4328	97.4852	47.3813	97.2927	52.9373	109.326	34.001	89.6575	32.6777	89.1105	35.8904	68.7347	32.961	63.9668	28.7617	72.0183	38.2208	94.8606	29.8383	100.002	33.8305	84.074	39.45	98.9229	31.6154	98.5755	32.7506	99.9805	31.8852
81	97.646	27.4532	54.5591	21.9313	73.4678	21.1372	118.799	45.0688	107.464	41.155	110.546	47.7994	93.4285	27.7785	78.6513	30.559	80.6519	33.3784	105.161	47.7846	97.0954	46.5686	96.7665	51.2521	108.899	33.8399	89.236	32.2294	88.3822	35.0863	67.9816	32.1524	63.0115	27.9946	71.0973	36.7623	95.1784	29.1287	100.149	32.8811	84.7466	38.67	98.8213	30.8934	98.0927	32.0718	99.8842	31.0871
82	98.2609	27.0792	47.2417	22.2177	71.4376	21.0537	118.945	44.4499	103.621	41.0027	110.62	46.5121	91.9442	27.5306	77.9702	30.0817	79.8711	33.0234	105.471	47.4521	96.798	45.168	96.2055	49.7335	107.957	33.4171	88.6552	31.8811	87.8388	34.204	67.0949	31.6264	61.648	27.4727	70.2903	35.7075	95.6509	28.3412	100.385	32.0831	85.2706	38.46	98.3753	30.3853	97.6736	31.4954	99.7133	30.4204
83	98.4877	26.7067	41.0405	22.3051	68.3932	20.8699	118.688	43.7996	97.5363	41.3006	110.305	45.3291	89.5383	27.2472	77.2676	29.5279	79.1233	32.5137	105.709	46.6985	96.6375	43.9535	95.6162	48.7958	105.966	33.1127	88.1154	31.2672	87.1904	33.6496	66.1671	30.8917	60.7657	26.5811	69.3397	34.435	95.9986	27.6087	100.911	31.1893	85.3918	37.97	97.148	29.9472	97.3442	30.7742	99.6123	29.8792
84	98.3121	25.9897	35.7064	22.4078	63.7196	21.0198	117.733	43.2427	87.6552	41.8486	109.378	44.4669	85.833	27.1878	76.3435	29.0623	78.1345	31.8727	105.566	46.4558	96.6054	43.0543	95.1315	47.726	102.058	33.1605	87.3491	30.6643	86.4506	33.3925	65.4034	30.1651	59.4646	25.8556	68.4003	33.1307	96.252	26.8725	102.041	30.3233	85.2681	37.31	93.8424	29.6284	96.9636	29.9111	99.492	29.3073
85	97.6242	25.5849	30.7787	22.5712	57.0606	21.3753	115.626	42.6549	75.5016	42.3607	107.452	43.8358	80.153	27.3394	75.2144	28.6358	76.7831	31.2897	104.667	46.05	96.5205	42.2893	94.7054	46.671	95.1861	33.1276	85.8716	30.7021	85.8617	32.9164	64.2691	29.5699	58.3769	25.5082	67.3267	32.0136	96.2287	26.3966	102.763	29.6418	84.7764	36.88	87.0341	29.5711	96.7165	29.2627	98.8988	28.6948
86	96.0332	25.5955	30.4235	23.149	47.8211	21.6029	111.617	42.2085	65.5794	42.7214	104.236	43.5548	71.6806	27.531	73.7909	28.2413	74.896	30.9371	102.438	45.3678	96.1242	41.6409	94.4653	45.6515	84.0781	33.0855	83.09	30.8221	85.1128	32.4922	63.3672	28.7098	57.0701	24.9907	66.3266	31.0645	95.6294	25.9004	103.228	29.015	83.9101	36.24	74.7052	29.8567	96.2218	28.746	97.0261	28.1357
87	93.1792	25.1826	26.4485	23.3329	40.4255	21.7958	104.726	42.326	57.3879	42.9804	99.1539	43.67	59.0336	27.6482	71.7589	27.9123	71.7655	30.8108	97.5965	45.2567	94.7458	41.1116	94.0555	44.9866	68.5993	33.2169	78.1949	30.7041	83.997	32.2546	62.1828	28.3751	55.7919	24.4581	65.1371	30.3279	93.9037	25.3174	103.855	28.2819	82.3974	35.8	56.4783	30.6072	95.0218	28.2095	93.0596	27.7326
88	88.3408	25.3098	22.8577	23.4249	34.5099	21.8044	93.1462	42.8055	50.1919	43.2573	90.6957	44.19	51.8581	27.7168	68.7662	27.6471	66.8924	30.6453	87.8726	44.8355	91.4011	40.4435	92.9244	44.1203	70.3642	32.6471	70.256	30.8023	81.9761	32.0027	60.8922	28.1297	54.3044	24.0531	64.03	29.5252	89.7236	24.8797	103.663	27.5889	79.9146	35.59	47.8737	31.3248	92.2995	27.7459	85.7324	27.6088
89	79.7634	25.6018	19.7073	23.503	29.5035	21.8342	79.1957	43.323	44.0262	43.4075	78.8051	44.9456	45.8264	27.8664	64.628	27.5281	59.6886	30.5162	73.9352	44.0766	84.5693	40.1334	89.9461	43.6139	60.7019	32.8154	57.7159	31.0657	77.9929	31.7992	59.0322	27.4256	52.2554	23.6763	62.6371	28.8262	81.9609	24.7098	102.198	26.9463	75.972	35.37	39.8107	31.5516	86.5181	27.4593	72.3022	28.0962
90	66.4889	25.9801	16.9614	23.549	24.8961	21.7478	68.0209	43.6045	38.563	43.394	67.7176	45.6223	40.5599	27.987	58.9674	27.6201	49.3946	30.4652	62.7779	43.6705	72.5311	40.0406	83.4493	43.3162	53.0261	33.0396	47.2285	31.386	71.449	31.8148	55.7144	27.0976	49.8072	23.3983	61.1633	28.1966	70.3751	25.2224	97.9057	26.5761	69.7973	35.58	33.1586	31.6725	76.7558	27.6243	56.3387	29.0504
91	56.1943	26.4532	14.5119	23.4728	21.099	21.7325	58.7218	43.5714	33.8418	43.3108	58.8704	46.0531	36.158	28.0373	49.5941	27.8144	43.4367	30.4672	53.8352	43.6235	60.3725	40.1426	71.5313	42.9244	46.0529	33.1686	41.3705	31.6623	61.504	32.2394	51.0424	27.2355	45.6134	23.1619	59.2914	27.549	56.0814	25.7494	89.6938	26.4407	57.5386	36.01	27.576	31.8779	58.2607	28.3896	48.2054	29.7068
92	47.7413	26.6057	12.4499	23.4691	17.6334	21.8561	50.6406	43.4078	29.6873	43.1446	51.1348	46.2246	32.1349	28.0476	42.8156	27.9737	38.8227	30.5326	46.299	43.4932	51.3965	40.6553	72.0835	42.664	40.1504	33.2807	35.7044	31.7432	48.3129	32.7479	44.7896	27.5759	40.6431	23.0426	56.6589	27.2832	46.0199	25.939	75.2208	27.0248	45.4393	35.97	22.9278	31.9957	48.7303	29.1896	40.5073	30.0292
93	40.0153	26.7875	10.7628	23.4557	14.7529	21.6642	43.6739	43.2416	26.0777	43.0515	44.3293	46.3276	28.4893	28.0993	37.964	28.1053	34.9619	30.5171	39.8655	43.5948	43.7807	40.8264	58.4298	42.6626	35.0099	33.3423	30.6163	31.8712	41.3623	33.0072	37.4026	28.6378	34.7895	23.4665	52.9333	27.0294	37.821	26.1695	61.0616	27.559	36.8332	36.08	19.064	32.1751	41.0111	29.5439	33.7246	30.37
94	33.4708	27.1923	9.3657	23.3164	12.4204	21.4871	37.5949	43.0222	23.1337	43.0217	38.3786	46.5091	25.3405	28.2496	34.1035	28.3445	31.2927	30.5318	34.0785	43.6011	37.3749	40.8497	48.4417	43.103	30.7372	33.4258	26.374	32.097	35.5336	33.306	29.5115	30.0816	28.3056	24.2578	47.6983	27.0101	30.9172	26.3411	51.3037	27.7407	29.1309	35.94	15.901	32.5357	34.1029	29.7801	28.1417	30.65
95	27.7156	27.2295	8.25513	23.213	10.3569	21.5196	32.3943	42.8577	20.6836	42.8305	33.1743	46.5577	22.711	28.3905	30.5561	28.5794	28.055	30.6888	29.0896	43.565	31.8614	40.8023	40.7206	43.2678	26.8617	33.6738	22.8498	32.2978	30.2029	33.6286	23.8934	30.7978	21.8763	24.8481	41.5221	27.5769	25.2314	26.4622	42.5459	28.2266	22.3552	36.03	13.225	32.961	28.2265	30.1049	23.4429	30.7977
96	22.739	27.6545	7.43774	23.1931	8.89593	21.3779	27.9368	42.9126	18.7758	42.4456	28.5006	46.3441	20.4156	28.5751	27.4061	28.7164	25.2863	30.9525	24.7451	44.2245	27.0372	41.0216	34.1383	43.3135	23.5137	33.8567	19.8337	32.5911	25.9243	33.7002	19.7376	30.9074	17.1536	25.2912	34.0143	28.4864	20.3951	26.4869	35.5547	28.4869	16.4417	36.34	11.6003	33.628	23.3956	30.3409	19.4868	30.982
97	18.5283	27.4689	6.79874	23.2127	7.62597	21.2372	24.2142	42.9756	17.3693	42.1162	24.4183	46.2065	18.4022	28.7115	24.5063	28.8594	22.726	31.2844	21.0983	44.2672	22.7897	41.0807	28.6825	43.5623	20.4851	34.0619	17.214	32.8678	22.112	33.7976	15.9233	31.1624	13.7719	25.4706	26.1092	30.0631	16.4428	26.4222	30.1672	28.7092	11.2861	36.13	10.5702	34.66	19.3515	30.5705	16.1217	31.2563
98	15.0829	27.3282	6.32224	23.2153	6.72254	21.2477	21.2103	42.8209	16.2579	41.8676	20.8975	46.3001	16.9378	28.9494	21.9956	29.1304	20.549	31.5535	18.0359	44.67	19.1488	41.3266	23.9546	44.1804	17.5796	34.385	15.0701	32.9803	18.9083	34.1777	13.0763	30.9283	10.5756	25.4622	20.5327	31.3493	13.1942	26.4375	25.3162	29.326	6.76607	36.39	10.0408	35.9858	15.9337	30.9309	13.0992	31.5257
99	12.2859	27.6762	6.09676	23.3347	6.11402	21.4868	18.8168	42.6437	15.5506	41.9861	17.8716	46.3023	17.5526	28.6811	19.848	29.5183	18.9355	32.0234	15.6708	45.4732	16.1335	42.0383	20.0781	44.5688	15.5028	34.3282	13.1946	33.2868	16.3654	34.4463	10.6591	31.123	8.63076	25.5691	16.2781	31.4171	10.5535	26.5796	21.6224	29.8392	3.08294	36.64	9.94367	37.5266	13.2789	31.2631	11.4267	31.974
100	10.3307	27.4638	5.93104	23.6912	5.65805	21.7633	17.0607	42.6686	15.0955	42.7373	15.4299	46.0665	16.2894	28.9168	18.1041	29.8556	17.5315	32.8546	13.9951	46.0595	13.7962	42.4935	17.113	45.2051	14.0063	34.3583	11.8558	33.7788	14.2193	34.4098	8.67604	31.7421	6.84461	25.7405	12.8029	31.5016	8.56988	26.935	18.5051	30.5121	0.532255	36.92	9.87844	39.0954	11.23	31.5932	10.0696	32.6479

## Sheet: Fig 1c
Animal	MAP Pre-SCI (mmHg)	MAP 1hr (mmHg)	MAP 2hr (mmHg)	MAP 3hr (mmHg)	MAP 4hr (mmHg)
N	82.3594	81.2039	76.457	75.4268	71.9931
O	94.4606	88.7271	87.0573	88.2006	92.0933
Q	83.8943	71.1736	69.5114	70.5552	72.0666
R	90.9833	85.3442	84.5085	85.4083	84.0698
S	104.66	87.7481	87.7312	85.9105	84.1592
T	59.1097	51.7901	51.2931	55.8048	57.3665
U	80.6055	82.8248	74.7959	78.7371	78.9166
D	86.8254	87.0394	87.7676	88.64	90.2478

## Sheet: Fig 1d
Animal	TPR Pre-SCI (mmhg/l/min)	TPR 1hr (mmhg/l/min)	TPR 2hr (mmhg/l/min)	TPR 3hr (mmhg/l/min)	TPR 4hr (mmhg/l/min)
N	57.7151	44.2287	43.0501	40.3352	35.4821
O	31.3718	29.2344	26.7836	23.7485	22.8618
Q	32.2422	25.4101	25.7164	23.1177	25.1629
R	35.8343	28.1293	25.5081	25.6558	23.972
S	41.2372	27.9453	27.5538	25.622	24.3164
T	23.0038	24.9471	22.6684	21.6855	20.297
U	32.581	31.4803	30.8564	32.9444	45.9084
D	45.0106	38.6498	36.4635	38.4389	40.8361

## Sheet: Fig 1e
Animal	EDV Pre-SCI (ml)	EDV 1hr (ml)	EDV 2hr (ml)	EDV 3hr (ml)	EDV 4hr (ml)
N	46.37	37.69	38.1	42.62	41.38
O	72.95	70	72	74	83
Q	47.89	51.3	52.62	54.13	54.81
R	69.89	69.53	71.92	75.09	78.58
S	55.54	59.27	60.41	63.16	64.78
T	62	53	57	62	66
U	56.78	59.99	62.47	62.17	57.82
D	50.29	51.3	49.52	51.97	52.56

## Sheet: Fig 1f
Animal	SV Pre-SCI (ml)	SV 1hr (ml)	SV 2hr (ml)	SV 3hr (ml)	SV 4hr (ml)
N	21.77	17.49	17.88	21.69	21.32
O	33.96	30.85	33.12	38.08	41.49
Q	20.51	23.64	23.46	25.72	24.28
R	31.46	35.32	37.13	39.33	40.28
S	23.41	29.63	30.33	32.7	33.89
T	33.22	27.68	30.79	34.78	37.45
U	32.52	34.38	32.84	32.77	21.8
D	22.14	24.7	26.44	25.2	25.38

## Sheet: Fig 1g
Animal	EF Pre-SCI (%)	EF 1hr (%)	EF 2hr (%)	EF 3hr (%)	EF 4hr (%)
N	47.29	47.41	47.9	52.12	53.08
O	52.67	55.49	55.46	64.35	64.65
Q	43.53	46.25	44.58	47.41	43.9
R	44.14	49.17	50.07	50.67	49.95
S	42.09	49.62	49.71	51.49	52.12
T	63.8	65.14	67.68	67.76	68.5
U	59.44	58.88	54.58	54.43	38.07
D	43.34	47.44	52.47	47.79	47.84

## Sheet: Fig 1h
Animal	Qtd Pre-SCI (ml/min)	Qtd 1hr (ml/min)	Qtd 2hr (ml/min)	Qtd 3hr (ml/min)	Qtd 4hr (ml/min)
N	2064	2560	2652	2689	2588
O	2363	2900	2787	2844	2902
P	1715	2255	2011	2160	2268
Q	2968	3090	2960	3064	3215
R	2790	3123	3064	3113	3034
S	3618	3824	3911	3544	3511
T	2606	2281	2484	2489	2617
U	2716	2744	2364	2473	2708
D	2358	2696	2819	2627	2581

## Sheet: Fig 1i
Animal	Pmax Pre-SCI (mmHg)	Pmax 1hr (mmHg)	Pmax 2hr (mmHg)	Pmax 3hr (mmHg)	Pmax 4hr (mmHg)
N	101.7	90.45	87.28	87.45	84.24
O	120	109.5	108.8	103.4	109.1
Q	100.1	88.14	88.93	88.95	91.23
R	100	96.42	96.79	96.04	96.75
S	112.5	96.62	97.71	95.18	95.78
T	76.31	74.07	74.39	76.31	77.6
U	96.66	104.4	90.14	96.66	94.41
D	101	101.6	101.5	103.6	105.1

## Sheet: Fig 1j
Animal	Ped BL (mmHg)	Ped 1hr (mmHg)	Ped 2hr (mmHg)	Ped 3hr (mmHg)	Ped 4hr (mmHg)
N	15.56	9.075	10.38	11.38	10.31
O	22.19	18.99	19.52	13.2	15.44
Q	16.99	16.58	18.57	17.8	19.19
R	11.82	12.17	12.71	12.86	13.89
S	18.32	18.1	18.56	18.56	19.79
T	11.64	11.05	11.89	12.74	13.61
U	12.65	16.34	14.04	15.74	13.13
D	13.53	14.16	13.45	14.3	16.16

## Sheet: Fig 1k
Animal	dp/dtmax Pre-SCI (mmHg/s)	dp/dtmax 1hr (mmHg/s)	dp/dtmax 2hr (mmHg/s)	dp/dtmax 3hr (mmHg/s)	dp/dtmax 4hr (mmHg/s)
N	1384	1635	1509	1588	1530
O	1674	1818	1834	1896	1998
Q	1771	1687	1750	1776	1792
R	1760	1852	1833	1725	1707
S	1851	1835	1841	1829	1834
T	1329	1384	1368	1353	1326
U	1748	1788	1613	1659	1895
D	1522	1641	1810	1653	1648

[truncated: 27 more sheets: Fig 1l, Fig 2b+c, Fig 2d, Fig 2e, Fig 2f, Fig 2g, Fig 3b, Fig 3c, Fig 3d, Fig 3e, Fig 3f, Fig 3g, Fig 3h, Fig 3i, Fig 4b, Fig 4c, Fig 4d, Fig 4e, Fig 4f, Fig 4g …]
